# Supplementary material for: Multi-Omics and Single-Cell Dissection Reveals EXT1 as a Glycosylation-Linked Therapeutic Target in Cancer
Source: Oncol Res. 2026 May 21;34(6):19. doi: 10.32604/or.2026.070445 (PMC13223188; doi:10.32604/or.2026.070445)
Supplement: Supplementary file 1 [file OncolRes-34-70445-s001.zip]

Archive with 1 entries (1 files):
- TSP_OR_70445-s001.docx
